# Supplementary material for: Comparative Analyses of Targeted Myeloid Cancer Next-Generation Sequencing Panel in Fresh Blood, Bone Marrow and FFPE Material
Source: Int J Mol Sci. 2024 Mar 21;25(6):3534. doi: 10.3390/ijms25063534 (PMC10970853; doi:10.3390/ijms25063534)
Supplement: Supplementary file 1 [file ijms-25-03534-s001.zip]

Archive with 1 entries (1 files):
- ijms-2924264-supplementary.xlsx
